# Supplementary material for: Impact of Different Anti-Hyperglycaemic Treatments on Bone Turnover Markers and Bone Mineral Density in Type 2 Diabetes Mellitus Patients: A Systematic Review and Meta-Analysis
Source: Int J Mol Sci. 2024 Jul 22;25(14):7988. doi: 10.3390/ijms25147988 (PMC11277066; doi:10.3390/ijms25147988)
Supplement: Supplementary file 1 [file ijms-25-07988-s001.zip]

Archive with 1 entries (1 files):
- ijms-3110032-supplementary.pdf
